# Supplementary material for: The Incidence, Electrophysiological Characteristics and Ablation Outcome of Left Atrial Tachycardias after Pulmonary Vein Isolation Using Three Different Ablation Technologies
Source: J Cardiovasc Dev Dis. 2022 Feb 3;9(2):50. doi: 10.3390/jcdd9020050 (PMC8879099; doi:10.3390/jcdd9020050)
Supplement: Supplementary file 1 [file jcdd-09-00050-s001.zip]

Archive with 2 entries (2 files):
- jcdd-1501279 SM final revised 2.mp4
- jcdd-1501279 SM Vedio.mp4
